# Supplementary material for: Preservation Methods Alter Carbon and Nitrogen Stable Isotope Values in Crickets (Orthoptera: Grylloidea)
Source: PLoS One. 2015 Sep 21;10(9):e0137650. doi: 10.1371/journal.pone.0137650 (PMC4577105; doi:10.1371/journal.pone.0137650)
Supplement: S1 Dataset — (CSV) [file pone.0137650.s004.csv]

Cod-CENA Especie Trat Tempo-armazeno massa-(mg) T7 15N %N 13C %C C/N
CFS-1 Phoremia-sp Fresco 0 1,053 C 4,26267 11,83914 -26,76733 43,56232 3,67952
CFS-2 Phoremia-sp Fresco 0 0,824 C 4,21667 11,57666 -26,98133 43,48032 3,75586
CFS-3 Phoremia-sp Fresco 0 0,842 C 5,12267 11,88528 -26,98733 44,72947 3,76343
CFS-4 Phoremia-sp Fresco 0 0,843 C 4,55167 11,55966 -26,85933 44,71041 3,86779
CFS-5 Phoremia-sp Fresco 0 0,878 C 4,34267 11,2856 -27,67633 44,3155 3,92673
CFS-6 Phoremia-sp Fresco 0 0,984 C 4,46267 11,51669 -26,45833 44,16675 3,83502
CFS-7 Phoremia-sp Fresco 0 0,904 C 4,10367 11,92098 -27,30633 44,57463 3,73917
CFS-8 Phoremia-sp Fresco 0 0,944 C 4,29567 11,56218 -26,93033 44,45561 3,84492
CFS-9 Phoremia-sp Fresco 0 0,85 C 4,23367 11,98476 -27,23033 44,76914 3,7355
CFS-10 Phoremia-sp Fresco 0 0,9435 C 4,45517 11,79656 -27,11983 45,31099 3,84103
CFS-11 Phoremia-sp Congelado 15 0,817 Fr15 5,28867 12,22042 -27,63633 44,51568 3,64273
CFS-12 Phoremia-sp Congelado 15 0,909 Fr15 4,78367 11,46363 -27,44633 46,00735 4,01333
CFS-13 Phoremia-sp Congelado 15 0,889 Fr15 4,15767 11,93774 -27,72333 44,28933 3,71003
CFS-14 Phoremia-sp Congelado 15 0,882 Fr15 5,00467 11,70861 -27,39833 44,8845 3,83346
CFS-15 Phoremia-sp Congelado 15 0,859 Fr15 5,20967 11,78133 -27,11933 44,86398 3,80806
CFS-16 Phoremia-sp Congelado 15 0,838 Fr15 4,76067 12,57458 -27,63233 44,35075 3,52702
CFS-17 Phoremia-sp Congelado 15 0,867 Fr15 3,96167 12,27553 -27,94633 46,06804 3,75283
CFS-18 Phoremia-sp Congelado 15 0,884 Fr15 4,52367 11,68013 -27,65633 45,56678 3,90122
CFS-19 Phoremia-sp Congelado 15 0,844 Fr15 4,17967 11,60224 -27,93033 45,70299 3,93915
CFS-20 Phoremia-sp Congelado 15 0,8865 Fr15 4,02417 11,65406 -27,51633 44,7818 3,84259
CFS-21 Phoremia-sp Alc-Comb 15 0,914 F15 5,20267 13,61028 -25,87033 40,85248 3,00159
CFS-22 Phoremia-sp Alc-Comb 15 0,988 F15 4,43067 14,20995 -26,09833 41,13977 2,89514
CFS-23 Phoremia-sp Alc-Comb 15 0,943 F15 5,39867 13,59995 -25,56233 41,51594 3,05265
CFS-24 Phoremia-sp Alc-Comb 15 0,857 F15 5,44867 13,55819 -26,17333 42,12364 3,10688
CFS-25 Phoremia-sp Alc-Comb 15 0,831 F15 5,82467 14,09127 -25,91333 42,22472 2,99652
CFS-26 Phoremia-sp Alc-Comb 15 0,874 F15 5,19567 13,38617 -25,24933 41,31799 3,08662
CFS-27 Phoremia-sp Alc-Comb 15 0,943 F15 5,24767 13,79297 -25,85633 41,86141 3,03498
CFS-28 Phoremia-sp Alc-Comb 15 0,899 F15 4,95667 13,92169 -26,04833 41,7948 3,00213
CFS-29 Phoremia-sp Alc-Comb 15 0,994 F15 4,93267 14,14697 -25,55933 42,86221 3,02978
CFS-30 Phoremia-sp Alc-Comb 15 0,9365 F15 5,13267 13,60479 -25,56633 42,19077 3,10117
CFS-31 Phoremia-sp EtOH-92% 15 0,829 E15 5,68267 14,26247 -26,74233 42,49778 2,97969
CFS-32 Phoremia-sp EtOH-92% 15 0,941 E15 5,71467 13,87024 -25,83733 41,76535 3,01115
CFS-33 Phoremia-sp EtOH-92% 15 0,867 E15 4,87467 13,61089 -25,71833 41,74661 3,06715
CFS-34 Phoremia-sp EtOH-92% 15 0,868 E15 5,41667 13,91662 -26,27233 41,94647 3,01413
CFS-35 Phoremia-sp EtOH-92% 15 0,931 E15 5,28067 14,37861 -25,59033 42,1945 2,93453
CFS-36 Phoremia-sp EtOH-92% 15 0,979 E15 5,14367 13,7499 -25,97433 42,43279 3,08604
CFS-37 Phoremia-sp EtOH-92% 15 0,911 E15 5,36367 13,98604 -25,74533 42,86957 3,06517
CFS-38 Phoremia-sp EtOH-92% 15 0,951 E15 5,43667 13,66555 -25,38033 41,57374 3,04223
CFS-39 Phoremia-sp EtOH-92% 15 0,953 E15 5,46267 13,97021 -25,58233 42,33828 3,03061
CFS-40 Phoremia-sp EtOH-92% 15 0,9085 E15 5,16267 13,49829 -25,74383 41,60937 3,08257
CFS-41 Mellopsis-sp Fresco 15 0,811 C 5,03925 11,58546 -26,88625 45,08741 3,89172
CFS-42 Mellopsis-sp Fresco 15 0,937 C 5,30925 12,08119 -27,81025 44,95311 3,72092
CFS-43 Mellopsis-sp Fresco 15 0,967 C 5,35925 11,77242 -27,36325 45,15881 3,83598
CFS-44 Mellopsis-sp Fresco 15 0,999 C 4,59525 11,2256 -27,80525 46,08713 4,10554
CFS-45 Mellopsis-sp Fresco 15 0,992 C 6,09225 11,49458 -27,04325 46,68547 4,06152
CFS-46 Mellopsis-sp Fresco 15 0,862 C 5,35925 11,34351 -27,20625 46,15074 4,06847
CFS-47 Mellopsis-sp Fresco 15 0,955 C 5,26625 12,25468 -27,04925 44,80102 3,65583
CFS-48 Mellopsis-sp Fresco 15 0,909 C 5,81425 11,75009 -27,45825 46,11932 3,92502
CFS-49 Mellopsis-sp Fresco 15 0,948 C 5,10225 12,12744 -27,75425 44,32972 3,65532
CFS-50 Mellopsis-sp Fresco 15 0,9135 C 5,68125 12,00089 -27,60425 47,03338 3,91916
CFS-51 Mellopsis-sp Congelado 15 1,092 Fr15 4,77625 12,04272 -27,89125 42,75191 3,55002
CFS-52 Mellopsis-sp Congelado 15 0,838 Fr15 3,07425 11,75397 -27,77425 44,53752 3,78915
CFS-53 Mellopsis-sp Congelado 15 0,998 Fr15 4,87925 11,70777 -27,56025 43,89175 3,74894
CFS-54 Mellopsis-sp Congelado 15 0,853 Fr15 4,98625 11,67229 -27,70025 44,31348 3,79647
CFS-55 Mellopsis-sp Congelado 15 0,961 Fr15 3,34425 12,86835 -27,60525 43,53832 3,38336
CFS-56 Mellopsis-sp Congelado 15 0,803 Fr15 4,55925 12,01828 -27,21825 44,25591 3,68238
CFS-57 Mellopsis-sp Congelado 15 0,943 Fr15 3,20925 11,93334 -28,45725 45,55176 3,81719
CFS-58 Mellopsis-sp Congelado 15 0,976 Fr15 3,05525 12,35002 -27,26225 43,40031 3,51419
CFS-59 Mellopsis-sp Congelado 15 0,912 Fr15 4,16925 13,04862 -28,95625 44,94805 3,44466
CFS-60 Mellopsis-sp Congelado 15 0,9985 Fr15 4,18125 11,85637 -28,17875 44,84625 3,78246
CFS-61 Mellopsis-sp Alc-Comb 15 0,837 F15 3,31025 13,24044 -27,38425 43,10836 3,25581
CFS-62 Mellopsis-sp Alc-Comb 15 1,043 F15 3,39125 14,08283 -27,87225 43,60574 3,09638
CFS-63 Mellopsis-sp Alc-Comb 15 0,962 F15 2,63925 13,10486 -27,04125 42,86998 3,2713
CFS-64 Mellopsis-sp Alc-Comb 15 0,99 F15 2,61325 13,58497 -27,00825 43,6181 3,21076
CFS-65 Mellopsis-sp Alc-Comb 15 0,913 F15 3,36025 13,98573 -27,66925 43,24428 3,09203
CFS-66 Mellopsis-sp Alc-Comb 15 0,872 F15 3,60525 13,72257 -27,71125 43,50997 3,17069
CFS-67 Mellopsis-sp Alc-Comb 15 0,876 F15 4,33525 13,02361 -26,74125 43,27113 3,32251
CFS-68 Mellopsis-sp Alc-Comb 15 0,969 F15 5,59525 14,66003 -27,67025 43,09116 2,93936
CFS-69 Mellopsis-sp Alc-Comb 15 0,907 F15 2,83325 14,25206 -27,77625 43,32216 3,03971
CFS-70 Mellopsis-sp Alc-Comb 15 0,947 F15 3,54475 13,68986 -26,50525 42,6392 3,11466
CFS-71 Mellopsis-sp EtOH-92% 15 1,017 E15 3,79225 13,76548 -28,04625 42,15318 3,06224
CFS-72 Mellopsis-sp EtOH-92% 15 0,982 E15 4,59425 12,78395 -26,58125 41,98946 3,28455
CFS-73 Mellopsis-sp EtOH-92% 15 0,816 E15 3,49525 13,35298 -27,93725 42,12816 3,15496
CFS-74 Mellopsis-sp EtOH-92% 15 0,938 E15 3,50325 14,1769 -27,81625 42,56107 3,00214
CFS-75 Mellopsis-sp EtOH-92% 15 0,866 E15 2,78425 13,39554 -27,52725 43,08242 3,21618
CFS-76 Mellopsis-sp EtOH-92% 15 1,066 E15 2,78225 13,29886 -27,21325 42,49216 3,19517
CFS-77 Mellopsis-sp EtOH-92% 15 0,892 E15 3,01725 13,92552 -28,29025 43,58974 3,1302
CFS-78 Mellopsis-sp EtOH-92% 15 0,868 E15 3,80725 13,2005 -27,34725 42,22512 3,19875
CFS-79 Mellopsis-sp EtOH-92% 15 1,01 E15 3,75325 13,87541 -27,42725 42,89319 3,09131
CFS-80 Mellopsis-sp EtOH-92% 15 0,895 E15 3,81975 13,46332 -27,57125 43,53015 3,23324
CFS-81 Phoremia-sp EtOH-92% 60 1,077 E60 5,2975 12,87837 -25,43817 43,47641 3,37593
CFS-82 Phoremia-sp EtOH-92% 60 1,181 E60 4,6025 13,20179 -25,03217 43,5556 3,29922
CFS-83 Phoremia-sp EtOH-92% 60 0,995 E60 3,6645 13,82783 -25,52717 44,01503 3,18308
CFS-84 Phoremia-sp EtOH-92% 60 1,025 E60 4,3245 13,60483 -25,96417 44,05902 3,23848
CFS-85 Phoremia-sp EtOH-92% 60 1,052 E60 4,5735 13,88622 -25,60717 43,91112 3,16221
CFS-86 Phoremia-sp EtOH-92% 60 1,141 E60 5,0975 13,61962 -25,76017 44,27817 3,25106
CFS-87 Phoremia-sp EtOH-92% 60 1,064 E60 5,3495 12,94585 -25,59117 43,62022 3,36944
CFS-88 Phoremia-sp EtOH-92% 60 1,074 E60 4,0355 13,46323 -25,68817 43,72791 3,24795
CFS-89 Phoremia-sp EtOH-92% 60 1,093 E60 4,0775 13,37044 -25,64117 44,58282 3,33443
CFS-90 Phoremia-sp EtOH-92% 60 1,0905 E60 4,2165 13,09679 -25,34567 42,78012 3,26646
CFS-91 Phoremia-sp Alc-Comb 60 1,003 F60 4,0935 13,22932 -25,48517 43,45313 3,28461
CFS-92 Phoremia-sp Alc-Comb 60 1,097 F60 4,6015 11,96358 -25,28317 39,51158 3,30266
CFS-93 Phoremia-sp Alc-Comb 60 1,123 F60 4,5055 13,64533 -25,56017 43,57707 3,19355
CFS-94 Phoremia-sp Alc-Comb 60 1,157 F60 4,5885 13,53204 -25,20317 43,93512 3,24675
CFS-95 Phoremia-sp Alc-Comb 60 1,125 F60 4,4985 12,90377 -25,35117 43,44341 3,36672
CFS-96 Phoremia-sp Alc-Comb 60 1,002 F60 4,5365 13,44588 -25,27017 43,90976 3,26567
CFS-97 Phoremia-sp Alc-Comb 60 1,114 F60 3,6665 13,20874 -25,81717 43,19905 3,27049
CFS-98 Phoremia-sp Alc-Comb 60 1,029 F60 4,3085 13,6601 -25,63117 43,28279 3,16856
CFS-99 Phoremia-sp Alc-Comb 60 1,12 F60 3,6775 13,2787 -25,75817 43,18634 3,2523
CFS-100 Phoremia-sp Alc-Comb 60 1,0405 F60 5,131 13,61857 -25,83717 43,2083 3,17275
CFS-101 Phoremia-sp Congelado 60 1,173 Fr60 4,2405 11,27004 -26,88817 46,4784 4,12407
CFS-102 Phoremia-sp Congelado 60 0,845 Fr60 4,7445 11,11631 -27,60717 46,44999 4,17854
CFS-103 Phoremia-sp Congelado 60 0,964 Fr60 4,7405 11,38423 -27,30717 46,65041 4,09781
CFS-104 Phoremia-sp Congelado 60 1,16 Fr60 4,1985 11,2012 -26,99817 46,92163 4,18898
CFS-105 Phoremia-sp Congelado 60 1,064 Fr60 4,6835 11,36749 -27,62617 46,07673 4,05338
CFS-106 Phoremia-sp Congelado 60 1,016 Fr60 5,3205 10,8728 -27,31617 46,3501 4,26294
CFS-107 Phoremia-sp Congelado 60 0,974 Fr60 5,0625 10,98948 -26,58717 46,13379 4,198
CFS-108 Phoremia-sp Congelado 60 0,878 Fr60 4,6725 11,2639 -26,85417 45,54634 4,04357
CFS-109 Phoremia-sp Congelado 60 1,072 Fr60 4,5645 11,31954 -27,32717 46,38575 4,09785
CFS-110 Phoremia-sp Congelado 60 0,998 Fr60 4,3505 11,29637 -27,04967 45,80188 4,05457
CFS-111 Mellopsis-sp EtOH-92% 60 1,05 E60 4,1755 13,01464 -26,96417 43,37486 3,33278
CFS-112 Mellopsis-sp EtOH-92% 60 1,181 E60 2,8315 13,20722 -27,72017 43,66031 3,30579
CFS-113 Mellopsis-sp EtOH-92% 60 0,937 E60 5,1115 12,69104 -25,59517 44,78311 3,52872
CFS-114 Mellopsis-sp EtOH-92% 60 0,951 E60 3,8855 13,2215 -26,56917 43,43191 3,28494
CFS-115 Mellopsis-sp EtOH-92% 60 0,896 E60 3,8865 13,04402 -26,89317 43,52734 3,33696
CFS-116 Mellopsis-sp EtOH-92% 60 0,891 E60 3,7615 13,08777 -27,68217 44,51039 3,40091
CFS-117 Mellopsis-sp EtOH-92% 60 1,091 E60 5,4315 12,5112 -26,45817 42,99635 3,43663
CFS-118 Mellopsis-sp EtOH-92% 60 0,9 E60 5,3225 12,80209 -27,97817 42,31392 3,30524
CFS-119 Mellopsis-sp EtOH-92% 60 0,894 E60 2,5245 13,30102 -25,82517 43,20648 3,24836
CFS-120 Mellopsis-sp EtOH-92% 60 1,063 E60 5,2085 12,98768 -25,80567 43,20758 3,32681
CFS-121 Mellopsis-sp Alc-Comb 60 1,145 F60 3,9375 13,8412 -25,52817 43,74764 3,16068
CFS-122 Mellopsis-sp Alc-Comb 60 1,078 F60 3,5185 13,06015 -26,11017 43,55363 3,33485
CFS-123 Mellopsis-sp Alc-Comb 60 1,168 F60 4,4765 13,03867 -27,22117 43,09048 3,30482
CFS-124 Mellopsis-sp Alc-Comb 60 1,181 F60 3,7945 13,71438 -28,37517 44,31075 3,23097
CFS-125 Mellopsis-sp Alc-Comb 60 1,044 F60 4,8045 13,66495 -28,00017 43,60166 3,19077
CFS-126 Mellopsis-sp Alc-Comb 60 1,145 F60 6,3035 12,64467 -25,64617 42,98847 3,39973
CFS-127 Mellopsis-sp Alc-Comb 60 0,955 F60 3,4295 13,9515 -28,09317 43,52328 3,11961
CFS-128 Mellopsis-sp Alc-Comb 60 1,061 F60 4,4915 12,59207 -26,66717 43,21508 3,43193
CFS-129 Mellopsis-sp Alc-Comb 60 0,901 F60 4,0405 13,32301 -26,84017 42,81782 3,21383
CFS-130 Mellopsis-sp Alc-Comb 60 0,899 F60 5,4775 12,84147 -25,78967 42,62742 3,31951
CFS-131 Mellopsis-sp Congelado 60 1,137 Fr60 3,1895 11,40023 -27,61417 46,17008 4,04992
CFS-132 Mellopsis-sp Congelado 60 0,981 Fr60 3,7675 10,63669 -27,25417 45,88337 4,31369
CFS-133 Mellopsis-sp Congelado 60 1,155 Fr60 2,7465 11,21062 -27,71517 45,68489 4,07514
CFS-134 Mellopsis-sp Congelado 60 1,119 Fr60 2,5705 11,44583 -28,70517 46,82862 4,09133
CFS-135 Mellopsis-sp Congelado 60 1,099 Fr60 2,4495 11,228 -28,08917 46,60303 4,15061
CFS-136 Mellopsis-sp Congelado 60 1,07 Fr60 3,6605 10,83131 -28,52717 46,8754 4,32777
CFS-137 Mellopsis-sp Congelado 60 0,974 Fr60 3,5285 10,9007 -28,37717 45,74224 4,19627
CFS-138 Mellopsis-sp Congelado 60 1,163 Fr60 2,9065 11,25517 -28,20917 47,08075 4,18303
CFS-139 Mellopsis-sp Congelado 60 1,063 Fr60 4,1235 12,35874 -28,40817 44,64605 3,61251
CFS-140 Mellopsis-sp Congelado 60 1,084 Fr60 2,9055 11,57728 -28,56667 45,81366 3,95721
